# Supplementary material for: Upper Respiratory Infection Drives Clinical Signs and Inflammatory Responses Following Heterologous Challenge of SARS-CoV-2 Variants of Concern in K18 Mice
Source: Viruses. 2023 Apr 11;15(4):946. doi: 10.3390/v15040946 (PMC10144791; doi:10.3390/v15040946)
Supplement: Supplementary file 1 [file viruses-15-00946-s001.zip]

Archive with 1 entries (1 files):
- viruses-2303817-SI.pdf
